# Supplementary material for: Experimental and Clinical Evidence Suggests That Treatment with Betacellulin Can Alleviate Th2-Type Cytokine-Mediated Impairment of Skin Barrier Function
Source: Int J Mol Sci. 2022 Sep 29;23(19):11520. doi: 10.3390/ijms231911520 (PMC9569883; doi:10.3390/ijms231911520)
Supplement: Supplementary file 1 [file ijms-23-11520-s001.zip]

Archive with 1 entries (1 files):
- ijms-1859496-supplementary-done.pdf
